# Supplementary material for: Role of Pink1-mediated mitophagy in adenomyosis
Source: PeerJ. 2023 Nov 30;11:e16497. doi: 10.7717/peerj.16497 (PMC10693823; doi:10.7717/peerj.16497)
Supplement: Supplemental Information 1 [file peerj-11-16497-s001.zip › Original images for blots/original images of Human endometrial tissue/Quantification of protein.xlsx]

## Sheet: Sheet1
	control(μl)	control(μl)	control(μl)	AM(μl)	AM(μl)	AM(μl)
Volume of samples（30ug）	2.77604	3.25557	5.81913	2.53865	3.20832	3.04153
