# Supplementary material for: Role of Pink1-mediated mitophagy in adenomyosis
Source: PeerJ. 2023 Nov 30;11:e16497. doi: 10.7717/peerj.16497 (PMC10693823; doi:10.7717/peerj.16497)
Supplement: Supplemental Information 1 [file peerj-11-16497-s001.zip › Original images for blots/original images of si-RNA/Quantification of protein.xlsx]

## Sheet: Sheet1
		control(μl)	Negative control(μl)	si-1(μl)	si-2(μl)	si-3(μl)
	Volume of samples（30ug）	9.2	14.4	10.4	11.5	11.9
